# Supplementary material for: “Resistance Is Futile”: A Pilot Study into Pseudoresistance in Canine Epilepsy
Source: Animals (Basel). 2023 Oct 6;13(19):3125. doi: 10.3390/ani13193125 (PMC10571656; doi:10.3390/ani13193125)
Supplement: Supplementary file 1 [file animals-13-03125-s001.zip]

Archive with 1 entries (1 files):
- animals-2593695-supplementary.pdf
